# Supplementary material for: Scientific research on animal biodiversity is systematically biased towards vertebrates and temperate regions
Source: PLoS One. 2017 Dec 14;12(12):e0189577. doi: 10.1371/journal.pone.0189577 (PMC5730207; doi:10.1371/journal.pone.0189577)
Supplement: S1 Dataset — See ‘metadata’ sheet for more information. (XLSX) [file pone.0189577.s001.xlsx]

## Sheet: Metadata
Datasheet	Column Name	Description
countries	Country	Name of the country
	Area	Area of country (km2)
	Lead.Authors	Number of lead authors
	Other.Authors	Number of non-lead authors
	Total.Authors	Total number of authors
	Population	Human population of country (July 2017)
	Papers	Number of papers recorded in the sample for this country
	Invertebrates	Number of papers that study invertebrates in the sample
	Vertebrates	Number of papers that study vertebrates in the sample
	Region	Whether the country was considered 'tropical' or 'temperate'
	IUCN.threat	Number of threatened species identified by the International Union for the Conservation of Nature (IUCN). Source: IUCN Summary Statistics Table 5: Threatened species in each country (totals by taxonomic group). http://cmsdocs.s3.amazonaws.com/summarystats/2016-2_Summary_Stats_Page_Documents/2016_2_RL_Stats_Table_5_CORRECTED.pdf
	IUCN.total	The total number of species listed in the IUCN database for that country. Source: IUCN Summary Statistics
	IUCN.percent	The percentage of species identified by IUCN in a country that are also classified as threatened with extinction (calculated as (IUCN.threat/IUCN.total)*100
	GDP	Gross Domestic Product (GDP) in millions of US$ by country. Source: World Bank Development Indicators 2014
	total.per.study	IUCN.total divided by Papers
	threat.per.study	IUCN.threat divided by Papers
number.of.hits	Year	The year specified for the search in Web of Science
	Number	The number of results with 'biodiversity' in the title
taxon.bias	taxon	Name of the animal taxon
	1996-2000	Proportion of the sample of papers that studied different taxa in this time period
	2001-2005	As above
	2006-2010	As above
	2011-2015	As above
	described.species	The 'actual' proportions of described species that each taxon makes up, according to IUCN Summary Statistics data
resids	taxon	Name of the animal taxon
	v.or.i	Vertebrate (V) or invertebrate (I)
	count	Number of papers
	prop.studies	Proportion of papers that studied this taxon
	prop.species	The 'actual' proportions of described species that each taxon makes up, according to IUCN Summary Statistics data
	log.studies	prop.studies log-transformed
	log.species	prop.species log-transformed
	difference	The difference between log.studies and log.species - i.e. the residuals from the 1:1 line (see Fig 3)
	temp.studies	Proportion of papers that studied each taxon in temperate regions
	trop.studies	Proportion of papers that studied each taxon in tropical regions
	log.temp.studies	temp.studies log-transformed
	log.trop.studies	trop.studies log-transformed
	temp.difference	Difference between prop.species and log.temp.studies
	trop.resids	Difference between prop.species and log.trop.studies
title.phrasing.proportions	prop_specified	Proportion of papers that specified the study taxon/taxa in the title for each of the different animal groups
	prop_not_specified	Proportion of papers that did NOT specify the study taxon/taxa in the title for each of the different animal groups
papers	year	Year specified in search
	first author	Name of lead author
	location	Study location
	taxa	Vertebrate (V), Invertebrate(I) or Both (B)
	citations	Number of citations received to date
	taxa specified?	Whether or not the taxon was specified in the title (Y or N)
	author.loc	Country of origin for lead author
	(subsequent columns)	Countries of origin for other authors

## Sheet: countries
Country	Area	Population	Region	Lead.Authors	Other.Authors	Total.Authors	Papers	Invertebrates	Vertebrates	IUCN.threat	IUCN.total	IUCN.percent.threatened	GDP	total.per.study	threat.per.study
Afghanistan	652230	35530081	Temperate	0	0	0	0	0	0	36	620	5.80645	20310
Albania	28748	2930187	Temperate	1	4	5	1	1	0	122	1146	10.6457	12923	1146	122
Algeria	2381741	41318142	Tropical	0	2	2	1	0	1	107	1127	9.49423	210183	1127	107
American Samoa	199	55641	Tropical	0	0	0	0	0	0	90	1012	8.89328
Andora	468	76965	Temperate	0	0	0	0	0	0	12	305	3.93443	3712
Angola	1246700	29784193	Tropical	0	0	0	0	0	0	107	2787	3.83925	124178
Anguilla	91	14909	Tropical	0	0	0	0	0	0	48	1132	4.24028	284
Antarctica	14000000	0	Temperate	0	0	0	3	3	0	6	121	4.95868		40.333	2
Antigua and Barbuda	442	102012	Tropical	0	0	0	0	0	0	49	1277	3.83712	1201
Argentina	2780400	44271041	Temperate	9	15	24	11	8	2	180	2186	8.23422	540197	198.727	16.364
Armenia	29743	2930450	Temperate	0	0	0	0	0	0	42	540	7.77778	10432
Aruba	180	105264	Tropical	0	0	0	0	0	0	30	1038	2.89017	2584
Australia	7692024	24450561	Tropical	35	96	131	33	20	16	821	5059	16.2285	1453770	153.303	24.879
Austria	83871	8735453	Temperate	6	19	25	8	7	1	96	947	10.1373	436344	118.375	12
Azerbaijan	86600	9827589	Temperate	0	0	0	0	0	0	53	676	7.84024	73560
Bahamas	13943	395361	Tropical	0	0	0	0	0	0	77	1730	4.45087	8420
Bahrain	765	1492584	Tropical	0	0	0	0	0	0	35	551	6.35209	32890
Bangladesh	147570	164669751	Tropical	1	1	2	3	1	3	118	1583	7.4542	149990	527.667	39.333
Barbados	430	285719	Tropical	0	0	0	0	0	0	50	1275	3.92157	4225
Belarus	207600	9468338	Temperate	0	0	0	0	0	0	23	513	4.48343	71710
Belgium	30528	11429336	Temperate	5	14	19	4	3	2	37	747	4.95315	533383	186.75	9.25
Belize	22966	374681	Tropical	0	0	0	1	1	0	82	2011	4.07757	1624	2011	82
Benin	114763	11175692	Tropical	0	0	0	1	0	1	68	1829	3.71788	8307	1829	68
Bermuda	54	61349	Tropical	0	0	0	0	0	0	61	983	6.20549	5474
Bhutan	38394	807610	Tropical	0	0	0	0	0	0	54	788	6.85279	1781
Bolivia	1098581	11051600	Tropical	0	0	0	0	0	0	117	2264	5.16784	30601
Bosnia-Herzegovina	51209	3507017	Temperate	0	0	0	0	0	0	87	975	8.92308	17851
Botswana	581730	2291661	Tropical	0	0	0	1	0	1	23	1056	2.17803	14785	1056	23
Brazil	8515767	209288278	Tropical	26	63	89	31	15	19	451	5249	8.59211	2346118	169.323	14.548
British Virgin Islands	151	31196	Tropical	0	0	0	0	0	0	51	1244	4.09968	916
Brunei Darussalam	5765	428697	Tropical	0	0	0	0	0	0	85	1180	7.20339	16111
Bulgaria	110879	7084571	Temperate	4	10	14	4	2	2	86	1027	8.3739	54480	256.75	21.5
Burkina Faso	274222	19193382	Tropical	0	0	0	1	0	1	27	815	3.31288	12885	815	27
Burundi	27834	10864245	Tropical	0	0	0	0	0	0	52	1163	4.4712	2715
Cambodia	181035	16005373	Tropical	0	0	0	1	1	1	207	2161	9.5789	15239	2161	207
Cameroon	475442	24053727	Tropical	2	3	5	2	0	2	281	3126	8.98912	29568	1563	140.5
Canada	9984670	36624199	Temperate	23	52	75	19	12	8	99	1801	5.49695	1786655	94.789	5.211
Cape Verde	4033	546388	Tropical	0	0	0	0	0	0	60	1035	5.7971	1897
Cayman Islands	264	61559	Tropical	0	0	0	0	0	0	49	1155	4.24242	3474
Central African Republic	622984	4659080	Tropical	0	0	0	0	0	0	32	1448	2.20994	1538
Chad	1284000	14899994	Tropical	0	0	0	1	0	1	34	875	3.88571	13514	875	34
Chile	756102	18054726	Temperate	6	7	13	8	5	3	119	1418	8.3921	258062	177.25	14.875
China	9596961	1409517397	Temperate	19	43	62	25	13	13	501	4835	10.3619	10360105	193.4	20.04
Colombia	1141748	49065615	Tropical	0	2	2	3	3	0	511	5500	9.29091	377740	1833.33	170.333
Commonwealth of Dominica	751	73925	Tropical	0	0	0	0	0	0	53	1293	4.09899	517
Comoros	1862	813912	Tropical	0	0	0	0	0	0	101	1125	8.97778	599
Congo	342000	5260750	Tropical	0	0	0	0	0	0	87	2199	3.95634	14086
Congo, Democratic Republic	2344858	81339988	Tropical	0	0	0	0	0	0	236	4221	5.59109	32691
Cook Islands	236	17380	Temperate	0	0	0	1	0	1	63	842	7.48219	330	842	63
Costa Rica	51100	4905769	Tropical	2	2	4	7	6	1	194	3381	5.73795	49621	483	27.714
Croatia	56594	4189353	Temperate	1	1	2	1	1	0	160	1352	11.8343	57869	1352	160
Cuba	109884	11484636	Tropical	0	8	8	2	1	2	161	1836	8.76906	78694	918	80.5
Cyprus	9251	1179551	Temperate	0	0	0	0	0	0	49	743	6.59489	21911
Czech Republic	78865	10618303	Temperate	4	5	9	4	2	1	38	725	5.24138	208796	181.25	9.5
Denmark	43094	5733551	Temperate	6	13	19	3	1	3	42	733	5.72988	341952	244.333	14
Djibouti	23200	956985	Tropical	0	0	0	0	0	0	93	1264	7.35759	1456
Dominican Republic	48671	10766998	Tropical	0	0	0	0	0	0	111	1506	7.37052	61164
East Timor	14874	1296311	Tropical	0	0	0	0	0	0	19	607	3.13015	4941
Ecuador	276841	16624858	Tropical	0	0	0	4	3	1	464	3775	12.2914	94473	943.75	116
Egypt	1002450	97553151	Tropical	1	5	6	1	1	0	146	1748	8.3524	286538	1748	146
El Salvador	21041	6377853	Tropical	0	0	0	0	0	0	58	1617	3.58689	24259
Equatorial Guinea	28051	1267689	Tropical	0	0	0	0	0	0	89	1797	4.9527	15581
Eritrea	117600	5068831	Tropical	0	0	0	0	0	0	113	1534	7.36636	3444
Estonia	45227	1309632	Temperate	0	0	0	0	0	0	20	529	3.78072	24880
Ethiopia	1104300	104957438	Tropical	0	0	0	0	0	0	107	1533	6.97978	47525
Faeroe Islands	1393	49290	Temperate	0	0	0	0	0	0	20	319	6.26959	2198
Falkland Islands	12173	2910	Temperate	0	0	0	1	0	1	18	252	7.14286		252	18
Federated State of Micronesia	702	105544	Tropical	0	0	0	0	0	0	159	1459	10.8979	641
Fiji	18272	905502	Tropical	0	0	0	0	0	0	213	1602	13.2959	3855
Finland	338424	5523231	Temperate	2	3	5	2	2	0	26	568	4.57746	270674	284	13
France	640679	64979548	Temperate	26	66	92	21	14	7	216	2222	9.72097	2829192	105.81	10.286
French Guiana	83534	282731	Tropical	0	0	0	1	0	1	55	2001	2.74863		2001	55
French Polynesia	4167	283007	Tropical	0	0	0	0	0	0	128	1145	11.179
Gabon	267668	2025137	Tropical	0	0	0	1	0	0	107	2222	4.81548	19344	2222	107
Gambia	11295	2100568	Tropical	0	0	0	0	0	0	61	1673	3.64614	903
Georgia	69700	3912061	Temperate	0	0	0	0	0	0	57	683	8.34553	16140
Germany	357114	82114224	Temperate	14	43	57	5	3	2	96	1079	8.89713	3852556	215.8	19.2
Ghana	238533	28833629	Tropical	0	1	1	2	2	1	117	2389	4.89745	48137	1194.5	58.5
Gibraltar	6	34571	Temperate	0	0	0	0	0	0	33	590	5.59322
Greece	131990	11159773	Temperate	5	14	19	6	6	0	242	1779	13.6031	242230	296.5	40.333
Greenland	2166086	56480	Temperate	0	0	0	0	0	0	19	247	7.69231	1268
Grenada	344	107825	Tropical	0	0	0	0	0	0	49	1218	4.02299	836
Guadeloupe		449568	Tropical	0	0	0	0	0	0	62	1261	4.91673
Guam	549	164229	Tropical	0	0	0	0	0	0	92	1047	8.78701
Guatemala	108889	16913503	Tropical	0	0	0	1	1	1	189	2779	6.80101	53797	2779	189
Guernsey	78	63026	Temperate	0	0	0	0	0	0	5	171	2.92398
Guinea	245857	12717176	Tropical	0	0	0	1	0	1	139	2348	5.91993	6144	2348	139
Guinea-Bissau	36125	1861283	Tropical	0	0	0	0	0	0	71	1683	4.21866	961
Guyana	214969	777859	Tropical	0	0	0	2	1	1	67	2212	3.02893	2990	1106	33.5
Haiti	27750	10981229	Tropical	0	0	0	0	0	0	127	1492	8.51206	8459
Honduras	112492	9265067	Tropical	0	0	0	0	0	0	178	3001	5.93136	18550
Hong Kong	2755	7364883	Tropical	1	1	2	1	1	0	53	797	6.64994	290896	797	53
Hungary	93028	9721559	Temperate	1	0	1	2	0	1	60	749	8.01068	133424	374.5	30
Iceland	103000	335025	Temperate	0	1	1	0	0	0	26	389	6.6838	15330
India	3287263	1339180127	Tropical	18	32	50	24	17	7	656	5071	12.9363	2066902	211.292	27.333
Iran	1648195	81162788	Temperate	0	0	0	2	0	2	123	1595	7.7116	415339	797.5	61.5
Iraq	438317	38274618	Temperate	0	0	0	0	0	0	70	882	7.93651	229327
Ireland	70273	4761657	Temperate	3	4	7	3	3	0	46	831	5.5355	245921	277	15.333
Indonesia	1910931	263991379	Tropical	0	6	6	7	3	5	820	6401	12.8105	888538	914.429	117.143
Isle of Man	572	84287	Temperate	0	0	0	0	0	0	3	66	4.54545	4076
Israel	28292	8321570	Temperate	1	1	2	1	0	1	159	1614	9.8513	304226	1614	159
Italy	301336	59359900	Temperate	16	48	64	21	19	5	226	1924	11.7464	2144338	91.619	10.762
Ivory Coast	322463	24294750	Tropical	0	0	0	0	0	0	131	2357	5.55791	31062
Jamaica	10991	2890299	Tropical	0	0	0	0	0	0	86	1354	6.35155	14362
Japan	377930	127484450	Temperate	3	15	18	5	2	3	348	3138	11.0899	4601461	627.6	69.6
Jersey	116	10080	Temperate	0	0	0	0	0	0	6	176	3.40909
Jordan	89342	9702353	Temperate	1	0	1	1	1	0	105	1172	8.95904	33679	1172	105
Kazakhstan	2724900	18204499	Temperate	0	0	0	0	0	0	64	812	7.88177	231876
Kenya	580367	49699862	Tropical	0	4	4	4	2	4	244	3343	7.29883	55243	835.75	61
Kiribati	811	116398	Tropical	0	0	0	0	0	0	101	1086	9.30018	169
Korea	100210	50982212	Temperate	3	20	23	3	1	3	74	962	7.69231	1410383	320.667	24.667
Korea, Dem. People's Rep. of	120540	25490965	Temperate	0	0	0	0	0	0	59	784	7.52551	15454
Kuwait	17818	4136528	Tropical	1	2	3	1	0	1	45	667	6.74663	175831	667	45
Kyrgyz Republic	199951	6045117	Temperate	0	0	0	0	0	0	30	470	6.38298	7226
Lao People's Democratic Republic	236800	6858160	Tropical	0	0	0	1	0	1	171	1907	8.96696	11243	1907	171
Latvia	64559	1949670	Temperate	0	0	0	0	0	0	28	589	4.75382	30957
Lebanon	10452	6082357	Temperate	0	0	0	0	0	0	72	834	8.63309	44352
Lesotho	30355	2233339	Temperate	0	0	0	0	0	0	13	394	3.29949	2335
Liberia	111369	4731906	Tropical	0	0	0	0	0	0	120	2007	5.97907	1951
Libyan Arab Jamahiriya	1759540	6374616	Tropical	0	1	1	0	0	0	59	788	7.48731	74200
Liechtenstein	160	37922	Temperate	0	0	0	0	0	0	6	386	1.5544	4826
Lithuania	65300	2890297	Temperate	0	0	0	0	0	0	24	559	4.29338	45932
Luxembourg	2586	583455	Temperate	0	0	0	0	0	0	11	442	2.48869	60131
Macao	31.3	622567	Tropical	0	0	0	0	0	0	11	161	6.8323	51753
Macedonia	25713	2083160	Temperate	0	1	1	0	0	0	103	805	12.795	10195
Madagascar	587041	25570895	Tropical	0	3	3	6	1	4	575	2737	21.0084	10613	456.167	95.833
Malawi	118484	18622104	Tropical	0	0	0	0	0	0	147	1604	9.16459	3705
Malaysia	330803	31624264	Tropical	1	17	18	8	6	5	534	3980	13.4171	326933	497.5	66.75
Maldives	300	436330	Tropical	0	0	0	0	0	0	70	1063	6.58514	2300
Mali	1240192	18541980	Tropical	0	1	1	2	1	1	33	998	3.30661	10943	499	16.5
Malta	316	430835	Temperate	0	0	0	0	0	0	35	633	5.52923	9642
Marshall Islands	181	53127	Tropical	0	0	0	0	0	0	96	1111	8.64086	191
Martinique		384896	Tropical	0	0	0	0	0	0	36	1162	3.09811
Mauritania	1030700	4420184	Tropical	0	0	0	1	0	1	82	1609	5.09633	4158	1609	82
Mauritius	2040	1265138	Tropical	0	0	0	0	0	0	162	1333	12.153	11929
Mayotte		253045	Tropical	0	0	0	0	0	0	86	982	8.75764
Mexico	1964375	129163276	Tropical	12	28	40	16	8	8	749	5639	13.2825	1282720	352.438	46.813
Monaco	2.02	38695	Temperate	0	0	0	0	0	0	20	420	4.7619	6075
Mongolia	1564110	3075647	Temperate	0	0	0	0	0	0	39	580	6.72414	11516
Montserrat	102	5177	Tropical	0	0	0	0	0	0	48	1145	4.19214	59
Morocco	446550	35739580	Temperate	0	2	2	1	1	0	157	1695	9.26254	114836	1695	157
Mozambique	801590	29668834	Tropical	0	0	0	0	0	0	188	2952	6.36856	15630
Myanmar	676578	53370609	Tropical	0	0	0	0	0	0	246	3393	7.25022	63031
Nauru	21	11359	Tropical	0	0	0	0	0	0	81	907	8.93054	153
Namibia	825615	2533794	Tropical	0	4	4	3	2	1	84	1877	4.47523	13113	625.667	28
Nepal	147181	29304998	Tropical	0	1	1	2	0	2	89	1467	6.0668	19294	733.5	44.5
Netherlands	41850	17035938	Temperate	4	19	23	6	5	1	36	806	4.4665	869508	134.333	6
New Caledonia	18575	276255	Tropical	1	1	2	1	1	0	235	1891	12.4273	2682	1891	235
New Zealand	270467	4705818	Temperate	8	13	21	7	6	2	175	1114	15.7092	186788	159.143	25
Nicaragua	130373	6217581	Tropical	0	0	0	0	0	0	99	2868	3.45188	11256
Niger	1267000	21477348	Tropical	0	1	1	1	0	1	29	766	3.7859	7407	766	29
Nigeria	923768	190886311	Tropical	2	1	3	3	0	3	161	2754	5.84604	568508	918	53.667
Niue	260	1618	Tropical	0	0	0	0	0	0	52	733	7.09413
Norfolk Island	36		Tropical	0	0	0	0	0	0	41	498	8.23293
Northern Mariana Islands	464	55144	Tropical	0	0	0	0	0	0	95	1052	9.03042
Norway	323802	5305383	Temperate	3	6	9	5	5	0	47	720	6.52778	500103	144	9.4
Occupied Palestinian Territory	6020	4920724	Temperate	0	0	0	0	0	0	27	392	6.88776
Oman	309500	4636262	Tropical	0	0	0	0	0	0	88	1350	6.51852	79656
Pakistan	881912	197015955	Temperate	4	6	10	6	3	3	121	1574	7.68742	246876	262.333	20.167
Palau	459	21729	Tropical	0	0	0	1	0	1	174	1551	11.2186	247	1551	174
Panama	75417	4098587	Tropical	1	1	2	1	1	0	171	3553	4.81283	42648	3553	171
Papua New Guinea	462840	8251162	Tropical	0	0	0	3	1	2	328	3551	9.23683	15413	1183.67	109.333
Paraguay	406752	6811297	Tropical	0	0	0	0	0	0	40	1078	3.71058	29009
Peru	1285216	32165485	Tropical	0	0	0	4	2	3	326	3890	8.38046	202350	972.5	81.5
Philippines	300000	104918090	Tropical	0	3	3	3	1	3	529	3624	14.5971	284582	1208	176.333
Pitcairn	47		Temperate	0	0	0	0	0	0	37	428	8.64486
Poland	312679	38170712	Tropical	9	17	26	9	8	2	45	790	5.6962	548003	87.778	5
Portugal	92090	10329506	Temperate	5	12	17	5	2	3	187	1902	9.83176	227324	380.4	37.4
Puerto Rico	9104	3663131	Tropical	0	0	0	0	0	0	70	1469	4.76515	103135
Qatar	11586	2639211	Tropical	0	0	0	0	0	0	38	574	6.62021	203235
Republic of Moldova	33846	4051212	Temperate	1	0	1	1	1	0	34	175	19.4286	7971	175	34
Reunion		876562	Tropical	0	0	0	0	0	0	110	1085	10.1382
Romania	238391	19679306	Temperate	2	3	5	1	1	0	87	990	8.78788	189638	990	87
Russia	17098246	143989754	Temperate	6	1	7	7	3	4	168	1958	8.58018	1860598	279.714	24
Rwanda	26338	12208407	Tropical	0	0	0	0	0	0	54	1001	5.39461	7521
Saint Helena	308	4049	Tropical	0	0	0	0	0	0	53	630	8.4127
Saint Kitts and Nevis	261	55345	Tropical	0	0	0	0	0	0	49	1226	3.99674	766
Saint Lucia	616	178844	Tropical	0	0	0	0	0	0	53	1264	4.19304	1336
Saint Pierre and Miquelon	242	6320	Tropical	0	0	0	0	0	0	11	418	2.63158
Saint Vincent	389	109897	Tropical	0	0	0	0	0	0	51	1285	3.96887	709
San Marino	61	33400	Temperate	0	0	0	0	0	0	1	64	1.5625	1900
Sao Tome and Principe	964	204327	Tropical	0	0	0	0	0	0	56	867	6.45905	311
Saudi Arabia	2149690	32938213	Tropical	0	2	2	0	0	0	120	1490	8.05369	746249
Senegal	196722	15850563	Tropical	0	0	0	0	0	0	107	2083	5.13682	14792
Serbia and Montenegro	88361	9419534	Temperate	0	0	0	1	1	0	58	845	6.86391	45520	845	58
Seychelles	452	94737	Tropical	0	0	0	0	0	0	373	1601	23.2979	1443
Sierra Leone	71740	7557212	Tropical	0	0	0	0	0	0	111	2070	5.36232	4138
Singapore	719	5708844	Tropical	0	1	1	0	0	0	233	1868	12.4732	307872
Slovakia	49037	5447662	Temperate	0	0	0	1	0	0	41	756	5.42328	97707	756	41
Slovenia	20273	2079976	Temperate	0	0	0	0	0	0	127	1157	10.9767	47987
Soloman Islands	28896	611343	Tropical	0	0	0	0	0	0	223	1949	11.4418	1073
Somalia	637657	14742523	Tropical	0	0	0	0	0	0	125	2131	5.86579	1399
South Africa	1221037	56717156	Temperate	6	16	22	8	3	6	416	3399	12.2389	349817	424.875	52
Spain	505992	46354321	Temperate	21	43	64	16	13	6	363	2836	12.7997	1404307	177.25	22.688
Sri Lanka	65610	20876917	Tropical	0	0	0	0	0	0	289	2028	14.2505	67182
Sudan	1886068	53109044	Tropical	0	0	0	0	0	0	110	2080	5.28846	66566
Svalbard	62045		Temperate	0	0	0	0	0	0	6	92	6.52174
Suriname	163820	563402	Tropical	0	0	0	0	0	0	55	2049	2.68424	5299
Swaziland	17364	1367254	Tropical	0	0	0	0	0	0	24	793	3.02648	3791
Sweden	450295	9910701	Temperate	4	9	13	5	3	3	39	745	5.2349	570591	149	7.8
Switzerland	41284	8476005	Temperate	9	25	34	6	5	2	61	857	7.11785	685434	142.833	10.167
Syrian Arab Republic	185180	18269868	Temperate	0	0	0	0	0	0	112	1022	10.9589	40405
Taiwan	36193	23626456	Tropical	1	3	4	1	1	0	245	2604	9.4086		2604	245
Tajikistan	143100	8921343	Temperate	0	0	0	0	0	0	31	473	6.55391	8508
United Rep. of Tanzania	945087	57310019	Tropical	0	10	10	8	2	6	479	4157	11.5227	43647	519.625	59.875
Thailand	513120	69037513	Tropical	2	13	15	6	5	1	446	4348	10.2576	404824	724.667	74.333
Togo	56785	7797694	Tropical	0	0	0	1	0	1	65	1902	3.41746	4339	1902	65
Tokelau	12	1300	Tropical	0	0	0	0	0	0	48	725	6.62069
Tonga	747	108020	Tropical	0	0	0	0	0	0	72	1061	6.78605	466
Trinidad and Tobago	5130	1369125	Tropical	0	0	0	0	0	0	66	1846	3.5753	24641
Tunisia	163610	11532127	Temperate	1	3	4	1	1	0	86	1004	8.56574	46994	1004	86
Turkey	783562	80745020	Temperate	3	1	4	3	3	0	275	1707	16.1101	799535	569	91.667
Turkmenistan	488100	5758075	Temperate	0	0	0	0	0	0	48	628	7.64331	41851
Turks and Caicos Islands	948	35446	Tropical	0	0	0	0	0	0	47	1177	3.9932	706
Tuvalu	26	11192	Tropical	0	0	0	0	0	0	94	981	9.58206	38
Uganda	241550	42862958	Tropical	0	7	7	3	2	3	138	2073	6.65702	24703	691	46
United Arab Emirates	83600	9400145	Tropical	0	1	1	0	0	0	52	874	5.94966	401647
United Kingdom	242495	66181585	Temperate	43	146	189	19	14	5	79	1104	7.1558	2941886	58.105	4.158
Ukraine	603500	44222947	Temperate	1	2	3	1	0	1	75	986	7.60649	177431	986	75
United States of America	9626067	324459463	Temperate	77	191	268	46	31	24	1029	6738	15.2716	17419000	146.478	22.37
United States Virgin Islands	347	104901	Tropical	0	0	0	0	0	0	43	1199	3.58632
Uruguay	176215	3456750	Tropical	0	0	0	0	0	0	84	1013	8.2922	55708
Uzbekistan	447400	31910641	Temperate	0	0	0	0	0	0	41	523	7.83939	56796
Vanuatu	12189	276244	Tropical	0	0	0	1	0	1	128	1459	8.77313	828	1459	128
Venezuela	916445	31977065	Tropical	1	3	4	1	0	1	233	3799	6.13319	509964	3799	233
Viet Nam	331212	95540800	Tropical	0	1	1	2	1	1	377	2781	13.5563	171390	1390.5	188.5
Wallis and Futuna	142	11773	Tropical	0	0	0	0	0	0	88	962	9.14761
Western Samoa		196440	Tropical	0	0	0	0	0	0	89	1106	8.04702	802
Yemen	527968	28250420	Tropical	0	0	0	0	0	0	130	1722	7.54936	35955
Zambia	752612	17094130	Tropical	0	0	0	0	0	0	64	1900	3.36842	26821
Zimbabwe	390757	16529904	Tropical	0	0	0	0	0	0	44	1355	3.24723	13490

## Sheet: number.of.hits
Year	Number
2015	1639
2014	1745
2013	1661
2012	1923
2011	1690
2010	1956
2009	1630
2008	1384
2007	1044
2006	911
2005	939
2004	762
2003	906
2002	724
2001	713
2000	541
1999	739
1998	746
1997	712
1996	594
1995	612
1994	429
1993	427
1992	269
1991	154
1990	43
1989	15
1988	9
1987	2
1986	0
1985	0
1984	0
1983	0
1982	0
1981	0
1980	0

## Sheet: taxon.bias
taxon	1996-2000	2001-2005	2006-2010	2011-2015	described.species
Mammals	0.15	0.0984848	0.105263	0.123596	0.00401937
Birds	0.135714	0.159091	0.110048	0.11985	0.00759708
Reptiles	0.0714286	0.0757576	0.0717703	0.0411985	0.0074863
Amphibians	0.0642857	0.0606061	0.0526316	0.0636704	0.00542815
Fishes	0.114286	0.0909091	0.0669856	0.11985	0.0241964
Insects	0.2	0.227273	0.244019	0.250936	0.728807
Arachnids	0.0428571	0.0378788	0.0478469	0.0561798	0.074519
Nematodes	0.0142857	0.0151515	0.0287081	0.0299625	0.0182202
Annelids	0.0357143	0.0378788	0.0574163	0.0299625	0.00958454
Molluscs	0.0785714	0.0757576	0.076555	0.0749064	0.0619486
Other inv.	0.0928571	0.121212	0.138756	0.0898876	0.0581938

## Sheet: resids
	taxa	count	prop.studies	prop.species	log.studies	log.species	resids	temp.studies	trop.studies	log.temp.studies	log.trop.studies	temp.resids	trop.resids
Mammals	V	91	0.118799	0.00401937	-0.925187	-2.39584	1.47065	0.0825243	0.153846	-1.08342	-0.812913	1.31242	1.58293
Birds	V	97	0.126632	0.00759708	-0.897457	-2.11935	1.2219	0.109223	0.138462	-0.961685	-0.858671	1.15767	1.26068
Reptiles	V	49	0.0639687	0.0074863	-1.19403	-2.12573	0.9317	0.0509709	0.0769231	-1.29268	-1.11394	0.833055	1.01179
Amphibians	V	47	0.0613577	0.00542815	-1.21213	-2.26535	1.05322	0.0461165	0.0692308	-1.33614	-1.1597	0.929204	1.10565
Fish	V	75	0.0979112	0.0241964	-1.00917	-1.61625	0.607082	0.0800971	0.134615	-1.09638	-0.870905	0.519866	0.745344
Insects	I	180	0.234987	0.728807	-0.628956	-0.137388	-0.491569	0.274272	0.203846	-0.561819	-0.690697	-0.424431	-0.55331
Arachnids	I	36	0.0469974	0.074519	-1.32793	-1.12773	-0.200193	0.0631068	0.0230769	-1.19992	-1.63682	-0.072191	-0.509089
Nematodes	I	19	0.0248042	0.0182202	-1.60548	-1.73945	0.133972	0.0315534	0.0192308	-1.50095	-1.716	0.238494	0.0234443
Annelids	I	30	0.0391645	0.00958454	-1.40711	-2.01843	0.611321	0.0461165	0.0307692	-1.33614	-1.51188	0.682285	0.506546
Molluscs	I	59	0.0770235	0.0619486	-1.11338	-1.20797	0.094592	0.0849515	0.0538462	-1.07083	-1.26885	0.13714	-0.0608766
Other invertebrates	I	83	0.108355	0.0581938	-0.965151	-1.23512	0.269973	0.131068	0.0961538	-0.882503	-1.01703	0.35262	0.21809
Total		766

## Sheet: title.phrasing.proportions
	Mammals	Birds	Reptiles	Amphibians	Fishes	Insects	Arachnids	Annelids	Nematodes	Molluscs	Other Inv.
prop_specified	0.319588	0.402299	0.325581	0.307692	0.701493	0.755952	0.727273	0.645161	0.8	0.584906	0.75
prop_not_specified	0.680412	0.597701	0.674419	0.692308	0.298507	0.244048	0.272727	0.354839	0.2	0.415094	0.25

## Sheet: papers
year	first author	location	taxa	citations	taxa specified?	author.loc
1995	Dubois	United States of America	I	1	Y	United States of America
1995	Ceballos	Mexico	V	69	N	Mexico	Mexico
1995	Gaston	Global	B	77	N	UK	UK	UK
1995	Mikkelsen	United States of America	I	24	Y	United States of America	United States of America
1995	Daily	Costa Rica	I	93	Y	United States of America	United States of America
1995	Obrdlik	Europe	I	24	Y	Germany	UK	Spain
1995	Gasser-Hagege	Brazil	V	0	N	France	France
1995	Alberto	Chile	I	13	Y	Chile
1995	Hanski	Finland	I	47	N	Finland
1995	Shatunovski	Russia	V	0	Y	Russia
1995	Boucher	Global	I	101	Y	France	UK
1996	Spitzer	Austria	I	5	Y	Austria
1996	Stiassny	Africa	V	22	Y	United States of America
1996	Christensen	Denmark	B	39	N	Denmark
1996	Oliverio	Italy	I	13	Y	Italy
1996	New	Australia	I	33	Y	Australia
1996	Trinder-Smith	South Africa	B	21	N	South Africa	South Africa	South Africa
1996	Long	Global	V	31	Y	UK	UK	UK	UK
1996	Cowling	South Africa	V	68	N	South Africa	South Africa	South Africa
1996	Fox	Nepal	V	24	N	United States of America	Nepal	United States of America
1996	Hendrix	United States of America	I	11	Y	United States of America
1996	Attril	UK	I	20	N	UK	UK	UK	UK
1996	BellanSantini	France	I	62	N	France	France	France	France
1996	Ping	China	I	0	Y
1996	Gallina	Mexico	V	48	Y	Mexico	Mexico	Mexico
1996	O'Connor	United States of America	V	0	Y	United States of America
1996	Fotso	Cameroon	V	3	Y	Cameroon
1996	Banasznak	Poland	I	1	N	Poland
1997	Hammond	Canada	I	55	Y	Canada
1997	Zulka	Austria	I	29	Y	Austria	Austria	Austria
1997	Heads	New Zealand	I	29	N	New Zealand
1997	Pramod	India	V	6	N	India	India	India	India
1997	Smith	Madagascar	V	0	Y	Australia	United States of America	Australia
1997	Hodder	UK	B	81	N	UK	UK
1997	Cranston	Australia	I	17	Y
1997	Harvey	Australia	I	4	Y
1997	Lobrey De Bruyn	United States of America	I	0	Y
1997	Kim	South Korea	V	38	N	United States of America
1997	Cortes	Costa Rica	I	5	Y	Costa Rica
1997	Favila	Mexico	I	0	N	Mexico
1997	Boucher	France	I	19	Y	France
1997	Maes	Belgium	I	1	Y	Belgium
1997	Whittier	United States of America	V	59	Y	United States of America	United States of America	United States of America
1997	Whitford	United States of America	V	57	N	United States of America
1998	Harding	United States of America	B	493	N	United States of America	United States of America	United States of America	United States of America	United States of America
1998	Martin-Smith	Malaysia	V	1	Y	UK
1998	Folgarait	Global	I	332	Y	Argentina
1998	de Santa-Isabel	Brazil	I	3	Y	Brazil	Brazil	Brazil	Brazil	Brazil
1998	Judd	UK	I	4	Y	UK	UK
1998	Scott	United States of America	V	48	N	United States of America	United States of America
1998	Buffington	United States of America	I	34	Y	United States of America	United States of America
1998	Warner	Australia	I	6	Y	Australia
1998	Winchester	United States of America	I	1	N	Canada
1998	Dounas	Greece	I	0	Y	Greece
1998	von Boletzky	France	I	1	Y
1998	Dubatolov	Russia	I	0	Y	Russia
1998	Coad	Iran	V	20	Y	Canada
1998	Relini	Italy	V	13	Y	Italy
1998	Olschwang	Russia	I	0	Y
1998	Kress	Brazil	B	70	N	United States of America	United States of America	United States of America	United States of America	United States of America	United States of America	United States of America	United States of America	United States of America	United States of America	United States of America	United States of America
1998	Fuller	Uganda	B	80	N	UK	Denmark	Uganda	Kenya	Uganda	Uganda	Uganda	UK	Uganda
1998	Samant	India	V	13	N	Inda	India	India
1998	Brugiere	Gabon	V	0	N
1999	Winchester	Canada	I	8	Y	Canada
1999	Stevens	France	V	1	Y	United States of America
1999	Hanna	United States of America	V	11	Y	United States of America
1999	Bartlett	Panama; Belize	I	25	Y	United States of America	United States of America	UK	Panama
1999	Iguchi	China	V	0	Y
1999	Lozzia	Italy	I	42	Y	Italy
1999	Minoranskii	Russia	V	0	N
1999	Araujo	Portugal	V	0	N
1999	Ruess	Sweden	I	73	Y	Germany	Denmark	Denmark	Denmark
1999	Paranagua	Brazil	B	5	N	Brazil	Brazil	Brazil	Brazil	Brazil	Brazil
1999	Bizerill	Brazil	V	9	Y	Brazil
1999	Valdovinos Zarges	Chile	I	48	Y	Chile
1999	Van Es	France	I	2	Y	France
1999	Akani	Nigeria	V	44	Y	Nigeria	Nigeria	Italy	Italy
1999	Chaves	Brazil	V	21	Y	Brazil	France
1999	Rees	UK	I	63	N	UK	UK	UK	UK	UK
1999	Disi	Jordan	V	7	N	Jordan
1999	Michel	Mali	I	4	Y
1999	Smith	China	V	88	Y	United States of America	United States of America
1999	DellaSala	United States of America	B	38	N	United States of America	United States of America	United States of America	United States of America	United States of America
2000	Groves	Madagascar	V	41	Y	Australia
2000	Basset	Papua New Guinea; Guyana	I	50	N	Panama	Kenya	Czech Republic	United States of America
2000	Vielliard	Brazil	V	12	Y	Brazil
2000	Firbank	UK	V	46	N	UK	United States of America
2000	Moreno	Mexico	V	140	Y	Mexico	Mexico
2000	Luiselli	Nigeria	V	27	Y	Italy	Italy	Italy
2000	Ysnel	France	I	19	Y	France	France
2000	Danielsen	Philippines	B	47	N	Denmark	Philippines	Denmark	Denmark	Philippines	Denmark
2000	Pyle	Cook Islands; Papua New Guinea; Palau	V	42	Y	United States of America
2000	Clarke	UK	I	10	Y	UK	UK	UK
2000	Lodge	United States of America	I	204	Y	United States of America	United States of America	United States of America	United States of America
2000	Ryan	Ghana	B	1	N	Switzerland	Ghana
2001	Burns	Costa Rica	I	32	Y
2001	Garcia	France	I	8	Y	France	France
2001	Stojanovic	Serbia	I	1	Y
2001	Haemig	Sweden	V	21	Y	Sweden
2001	Kautz	United States of America	V	30	N	United States of America	United States of America
2001	Orgeas	Australia	I	36	Y	France	Austria
2001	Ellingsen	Norway	I	69	N	Norway
2001	Sarakinos	Canada	V	33	N	Canada	Australia	United States of America	United States of America	Canada	United States of America
2001	Rusek	Czech Republic	I	10	Y	Czech Republic
2001	Goren	Israel	V	30	Y	Israel	Israel
2001	Catling	Canada	I	1	Y	Canada	Canada
2001	O'Neill	Ghana	I	4	Y	United States of America	United States of America
2001	Mauries	France	I	0	Y	France	France
2002	Meek	UK	I	116	Y	UK	UK	UK	UK	UK
2002	Ghate	India	I	3	Y
2002	Dallmeier	Peru	B	8	N	United States of America	United States of America	UK
2002	Kirin	Bulgaria	I	0	Y
2002	Burgess	Tanzania	V	37	N	United States of America	Tanzania	UK
2002	Douglas	Switzerland	V	23	Y	United States of America	Switzerland
2002	Mwaura	Kenya	B	4	N
2002	Yifeng	China	V	0	Y
2002	Hooper	Australia	I	48	Y	Australia	Australia	Australia
2002	Connor	United States of America	I	33	Y	United States of America	United States of America	United States of America	United States of America	United States of America
2002	Leis	Australia	V	67	Y	Australia
2002	Sarkar	Namibia, Falkland Islands	B	50	Y	United States of America	United States of America	Australia	Australia	Namibia
2002	Jaksic	Chile	V	10	Y	Chile	Chile	Chile
2002	Sinclair	Tanzania	V	52	Y	Canada	Tanzania	Canada
2002	Fa	Cuba	B	1	N	UK	Cuba	Cuba	Cuba	Cuba	Cuba	Cuba	Cuba	Cuba
2003	Noon	United States of America	V	29	N	United States of America	United States of America	United States of America	United States of America	United States of America
2003	Jang	South Korea	V	14	Y	South Korea	UK	South Korea
2003	Tembotov	Russia	V	0	Y	Russia
2003	Mittermeier	Global	V	225	N	United States of America	United States of America	United States of America	United States of America	United States of America	Brazil	United States of America
2003	Martikainen	Finland	I	54	Y	Finland	Finland
2003	Kozel	United States of America	I	1	Y	United States of America	United States of America	United States of America	United States of America
2003	Bunyard	United States of America	I	4	Y	United States of America
2003	Thompson	Australia	V	5	Y	Australia	Australia	United States of America	Australia
2003	Gaston	Global	V	100	Y	UK	UK	Netherlands
2003	Olsgard	Norway	I	97	Y	Norway	Norway	Norway
2003	Boulton	France	I	22	Y	Australia	France	France
2003	Ineich	Guinea	V	6	Y
2003	Segers	Australia	I	10	Y	Belgium	Australia
2003	Andelman	United States of America	V	47	N	United States of America	United States of America
2003	Diniz	Brazil	V	25	Y	Brazil	Brazil
2003	Beger	Australia	B	63	Y	Australia	Australia	Australia
2003	Potter	Canada	I	6	Y	Canada	Canada
2003	Ciplak	Turkey	I	67	Y	Turkey
2004	Hamel	Canada	I	0	N
2004	Rizvi	Pakistan	I	1	Y
2004	Houghton	United States of America	I	17	Y	United States of America
2004	Sauberer	Austria	B	98	N
2004	Jones	Papua New Guinea	V	375	Y	Australia	Australia	Australia	Australia
2004	McEvoy	United States of America	V	6	Y	United States of America
2004	McClain	United States of America	I	39	Y	United States of America	United States of America	United States of America
2004	Andersen	Norway	I	2	Y	Norway	Norway	Norway
2004	De la Rua	Spain	I	11	Y	Spain	Spain	Spain	Spain
2004	Huemer	Austria	I	0	Y
2004	Bertini	Brazil	I	24	Y	Brazil	Brazil	Brazil
2004	Gower	India	V	16	Y	UK	India	India	India	India
2004	Armbrecht	Colombia	I	91	Y	United States of America	Colombia	United States of America
2004	McKee	Global	V	72	N	United States of America	United States of America	United States of America	United States of America
2004	Danovaro	Italy	I	71	N	Italy	Italy	Italy
2004	Smith	Laos	V	1	Y	UK	UK	UK
2004	Alnaqueeb	Kuwait	V	0	N	Kuwait	Kuwait	Kuwait
2005	Jiguet	France	V	16	Y	France	France	France	France
2005	Gappa	Argentina	I	10	Y
2005	Arvanitidis	Greece	I	19	N	Greece	Greece	Greece	Greece	Greece	Greece	Greece	Greece
2005	Sergio	Italy	V	99	N	Spain	Italy	UK
2005	Martinez-Sanchez	Spain	I	6	Y	Spain	Spain
2005	Dajoz	United States of America	I	4	Y
2005	Sugumaran	India	I	0	Y
2005	Maes	Belgium	B	48	N	Belgium	Belgium
2005	Naidoo	Uganda	V	50	N	Canada	Canada
2005	Willan	Australia	I	1	Y
2005	Sharma	India	I	14	Y	India
2005	Huemer	Italy	I	4	Y
2005	McCreadie	United States of America	I	1	Y	United States of America	United States of America	United States of America
2005	Dudgeon	China	V	41	Y	China
2005	Pain	Uganda	B	14	N	UK	UK	Uganda	Uganda	UK
2005	Huryn	United States of America	I	27	N	United States of America	United States of America	United States of America	United States of America	United States of America	United States of America
2005	Ewers	New Zealand	V	12	N	New Zealand	New Zealand	New Zealand	New Zealand
2005	Prato	Italy	I	15	Y	Italy	Italy
2005	Eros	Hungary	V	24	Y	Hungary	United States of America
2005	Tripathi	India	I	4	Y	India	India
2005	Edgar	Australia	V	40	N	Australia	Australia	Australia
2006	Alekseev	Thailand	I	3	Y
2006	Hassall	Malaysia	I	8	Y	UK	UK	Italy	Malaysia	Malaysia	Malaysia
2006	Brown	Brazil	I	3	Y	Brazil	United States of America	United States of America
2006	Ingels	Canada	I	18	Y	Belgium	Belgium	Belgium	Belgium
2006	Anon	Cambodia	B	0	N
2006	Fattorini	Italy	I	38	Y	Italy
2006	Rizvi	Pakistan	I	0	Y
2006	Khen	Malaysia	I	10	Y
2006	Joschko	Germany	I	33	Y	Germany	Canada	Germany	Germany	Germany	Germany	Germany
2006	Tolley	South Africa	V	78	Y	South Africa	South Africa	South Africa	South Africa
2006	Henk	Botswana	V	3	N	United States of America
2006	Hager	Canada	V	1	N	Canada	Canada	Canada
2006	Hossain	Bangladesh	B	0	N
2006	Sergio	Italy	B	159	N	Spain	UK	Italy	Italy
2006	Hassall	Malaysia	I	13	Y	UK	UK	Italy	Malaysia	Malaysia	Malaysia
2006	Hess	United States of America	B	79	N	United States of America	United States of America	United States of America	United States of America	United States of America	United States of America	United States of America
2006	Tang	China	V	82	N	China	China	China	China
2006	Hilbig	Antarctica	I	26	Y	Germany	Germany	Germany
2006	Vargas	Costa Rica	I	9	Y	Costa Rica	Costa Rica
2006	Ponge	France	I	37	Y	France	France	France	Portugal	France
2006	Prado	Chile	I	38	Y	Chile	Chile	Chile
2006	Boudreaux	United States of America	B	21	N	United States of America	United States of America	United States of America
2007	Picton	UK	I	13	Y	UK	UK
2007	Aldridge	UK	I	19	N	UK	UK	UK
2007	Christoffersen	Brazil	I	5	Y
2007	Luque	France	I	5	Y	France	France	France	Mexico	Germany	France
2007	Abellan	Spain	I	28	N	Spain	Spain	Spain	Spain
2007	Chiesa	Chile	I	4	Y	Argentina	Argentina
2007	Knop	Switzerland	I	0	N	Switzerland
2007	Beck	Thailand	I	9	Y	Switzerland	UK	France
2007	Driskell	New Zealand	V	32	Y	New Zealand	United States of America	Australia	Australia	United States of America	Australia
2007	Thalmann	Madagascar	V	12	Y	Switzerland
2007	Mundo-Ocampo	United States of America	I	11	Y	United States of America	UK	UK	United States of America	United States of America	United States of America	United States of America	Mexico	Mexico	United States of America	UK	France
2007	Kumar	India	V	0	Y	India	India	India
2007	Wilkie	Ecuador	I	27	Y	United States of America	United States of America	United States of America
2007	Gonwouo	Cameroon	V	2	Y	Cameroon	Cameroon	France	Cameroon	Cameroon
2007	Jonsell	Norway	I	35	N	Sweden
2007	Cobb	Canada	I	35	Y	Canada	Canada	Canada
2007	Caudron	France	V	0	Y	France	France
2007	Witte	Tanzania	V	37	N	Netherlands	Netherlands	Tanzania
2007	Vester	Mexico	I	58	N	United States of America	United States of America	United States of America	United States of America	United States of America	United States of America	Mexico	Mexico
2007	Oxbrough	Republic of Ireland	I	10	Y	Republic of Ireland	Republic of Ireland	Republic of Ireland	Republic of Ireland
2007	do Bomfim	Brazil	I	1	Y	Brazil	Brazil	Brazil
2007	Crawford	United States of America	V	56	Y	United States of America	United States of America
2007	Majka	Canada	I	6	Y	Canada	Canada	Canada
2007	Coll	Republic of Ireland	I	4	Y	Republic of Ireland	Republic of Ireland
2007	Justine	New Caledonia	I	42	Y	New Caledonia
2007	Hendrickx	Mexico	I	11	Y	Mexico	Mexico	Mexico	Mexico
2008	Holston	Italy	I	0	Y
2008	Baker	United States of America; Mexico	V	1	N
2008	Svenning	United States of America	B	22	N	Denmark	United States of America
2008	Fitzherbert	Malaysia; Indonesia	B	277	N	UK	UK	UK	Denmark	Germany	UK	UK
2008	Kathireswari	India	I	1	Y
2008	Passacq	Argentina	I	7	Y
2008	Linse	Antarctica	I	15	Y	UK	UK	UK
2008	Nitschke	Canada	V	13	N	Canada	Canada
2008	Pervez	India	I	0	Y
2008	Darge	Tanzania	I	0	Y
2008	Hui	South Africa	V	8	N	United States of America	United States of America	South Africa	United States of America
2008	Liu	China	V	3	Y	China	China	China	China	China	China	China
2008	Majka	Canada	I	1	Y
2008	Araujo	Spain; Belgium; England	V	21	N	Spain	Spain	Belgium	Belgium	England
2008	Wood	Canada	V	2	Y	Canada
2008	Ghafoor	Pakistan	I	0	Y	Pakistan	Pakistan
2008	Neraudeau	Morocco	I	5	Y	France	Morocoo
2008	Petillon	UK	I	8	Y	France	UK
2008	Ananjeva	China	V	1	Y	Russia
2008	Ronowicz	Norway	I	15	Y	Poland	Poland	Poland
2008	Piorski	Brazil	V	14	Y	Brazil	Brazil	Brazil	Brazil	Brazil	Brazil	Brazil
2008	Lloyd	Peru	V	18	Y	UK	UK
2008	Wells	Thailand	I	1	Y	United States of America	Thailand	Thailand	Thailand	Thailand
2008	Kozakiewicz	Poland	V	7	Y	Poland	Poland
2008	Mcdonald	Global	V	178	N	United States of America	United States of America	United States of America
2008	Rovero	Tanzania	V	30	Y	Italy	United States of America	UK	UK	United States of America	Tanzania	Tanzania	Tanzania
2008	Triantis	Greece	I	11	Y	Greece	Greece	Greece
2008	Hugot	Thailand	V	0	Y	France	Thailand	Thailand	France	France	France	France	France
2009	Gueorguiev	Bulgaria	I	1	Y	Bulgaria	Bulgaria
2009	Saikia	India	I	1	Y	India	India	India
2009	Martinet	French Guiana	V	4	Y	France	France
2009	Zhang Tao	China	V	10	Y	China
2009	Rong Liang	China	I	2	Y	China
2009	Bonham	Guatemala	B	0	N	United States of America
2009	Zheng	China	I	8	Y	China	China	China
2009	Schrag	Argentina	V	16	Y	Argentina	Argentina	Argentina	Argentina
2009	Riggins	United States of America	I	8	Y	United States of America	United States of America	United States of America
2009	Pyron	United States of America; Mexico	V	36	Y	United States of America	United States of America
2009	Merckx	Belgium	I	10	Y	Belgium	Belgium	Belgium	Belgium	Belgium	Belgium
2009	Melo	Argentina	I	6	Y	Argentina	United States of America	United States of America	Argentina
2009	Ramirez	Colombia	I	0	Y
2009	Dole-Olivier	France	I	27	N	France	France	France	United States of America
2009	Leigh	Australia	I	35	Y	Australia	Australia
2009	Duan	China	V	1	Y
2009	Tizol-Correa	Mexico; Cuba	I	5	Y	Mexico	Mexico	Mexico	Belgium	Mexico
2009	Sinclair	Ecuador	I	3	Y
2009	Huemer	Italy	I	2	Y
2009	Albrecht	Greece	I	24	Y	Germany	Germany	Germany	Macedonia	Germany
2009	Grandcolas	Vanuatu	V	0	Y
2009	Suyanto		V	0	Y
2009	Goto	United States of America	I	4	N	United States of America	United States of America
2009	Cesar	Chile	I	6	Y	Argentina	Argentina	Argentina	Argentina
2009	Moir	Australia	I	22	Y	Australia	Australia	Australia
2009	Fiera	Romania	I	11	Y	Romania
2009	De Mas	Spain	I	6	Y	Spain	Spain	Spain	Spain
2009	Aviron	Switzerland	I	58	N	Switzerland	Germany	Switzerland	Switzerland	Switzerland	Switzerland	Switzerland	Switzerland	Switzerland	Switzerland
2009	Brin	Portugal	I	16	Y	France	France	France
2009	Choosai	Thailand	I	12	N	Thailand	France	Thailand	Vietnam
2009	Feest	Netherlands	I	5	Y	UK	Greece
2010	Maki	Republic of Ireland	I	0	Y	Republic of Ireland
2010	Raghuraman	India	I	0	Y	India	India	India
2010	Bo Shun-Qi	China	V	0	Y	China
2010	Nowacki	Poland	I	1	Y	Poland	Poland
2010	Zhou	Canada	I	31	Y	Canada	Canada	United States of America	United States of America	Canada
2010	O'Brien	Kenya	V	5	N	United States of America
2010	Wu	China	I	0	Y	China	China	China
2010	Ejidike	Nigeria	V	0	N	Nigeria
2010	Gubiani	Brazil	V	2	Y	Brazil	Brazil	Brazil	Brazil
2010	Butchart	Global	V	946	N	UK	UK	UK	Netherlands	UK	UK	UK	UK	UK	United States of America	United States of America	Canada	United States of America	UK	Italy	Switzerland	Italy	United States of America	United States of America	Italy	UK	Australia	United States of America	UK	United States of America	Australia	Switzerland	South Africa	UK	France	Canada	India	United States of America	United States of America	United States of America	United Arab Emirates	Switzerland	UK	UK
2010	Pettorelli	Tanzania	V	25	Y	UK	Tanzania	Tanzania	United States of America	UK
2010	Lindenmayer	Australia	V	5	Y	Australia
2010	Dures	South Africa	V	16	Y	South Africa	South Africa
2010	Ramirez-Albores	Mexico	V	3	Y	Mexico
2010	Reijnen	Indonesia	I	0	Y	Netherlands	Netherlands	Netherlands	Netherlands
2010	Christoffersen	Brazil	I	4	Y	Brazil
2010	Henschel	Namibia	I	0	Y	Germany	Germany	Germany	Germany
2010	Sathe	India	I	1	Y	India
2010	Berteaux	Canada	V	11	N	Canada	Canada	Canada	Canada	Canada	Canada	Canada	Canada	Canada	Canada	Canada	Canada	Canada	Canada	Canada	Canada	Canada	France	Canada
2010	Azim	India	I	0	Y	India	India	India
2010	Paparisto	Albania	I	1	Y	Albania	Albania	Albania	Albania	Albania
2010	Metcalfe	Kenya	B	3	N	UK	UK	Kenya
2010	Nieoczym	Poland	V	0	Y	Poland
2010	Travizi	Croatia	I	0	Y	Croatia
2010	Mondal	India	I	1	Y	India	India	China	India	India	India	France
2010	Anselme	France	V	20	N	France	France	France	France	France	Thailand
2010	Biederman	United States of America	I	2	Y	United States of America	United States of America
2010	Querner	Austria	I	8	Y	Austria	Austria
2010	O'Hara	Australia	I	2	N	Australia	Australia	Australia	Australia	Australia
2010	Kharouba	Canada	I	27	N	Canada	Canada
2010	Wallace	United States of America	I	7	Y	United States of America	United States of America
2010	Gollan	Australia	I	6	Y	Australia	Australia	Australia	Australia	Australia
2010	Dudgeon	Hong Kong	I	2	N	Hong Kong	Hong Kong
2011	Rani	India	I	0	Y
2011	Norambuena	Chile	V	0	N
2011	Booth	United States of America	V	17	N	UK	UK	UK	United States of America
2011	Godfray	India	V	13	N	UK	UK
2011	Sabet	Iran	V	0	Y
2011	Soriano	Mexico	I	3	Y	Mexico	Mexico	Mexico
2011	Hershler	Mexico; United States of America	I	9	Y	United States of America	United States of America
2011	Wasiolka	South Africa	V	1	N	Germany	Germany
2011	Darge	Tanzania	I	0	Y
2011	Rodriguez-Zaragoza	Mexico	V	7	Y	Mexico	Mexico	Mexico	Mexico	Chile	Mexico	Mexico	Mexico
2011	Loerz	New Zealand	I	13	Y	New Zealand
2011	Slowik	Lesser Antilles	I	0	Y	United States of America	United States of America
2011	Hale	UK	I	65	N	UK	UK	UK	UK	UK
2011	Petrakis	Greece	I	2	Y	Greece	Greece	UK
2011	Yue	China	V	0	Y	China
2011	Sidhu	India	I	1	Y	India
2011	Murray	Australia	V	53	Y	Australia	Australia	Australia	Australia	Australia	Australia	Australia	Australia	Australia
2011	Coad	Canada	V	0	Y	Canada
2011	Beatty	Australia	V	10	Y	Australia	Australia	Australia	Australia
2011	Camino	Argentina	I	0	Y	Spain	Argentina
2011	Russ	Philippines	V	47	N	Australia	Australia
2011	Angerer	Ecuador	V	0	Y	Germany
2011	Jeschke	Germany	V	6	N	Germany	Italy
2011	Manole	Poland	I	0	Y	Romania	Poland	Poland	Romania	Romania	Romania
2011	Souza	Brazil	I	1	N	Brazil	Brazil	Brazil	Brazil	Brazil
2011	Messmer	Australia	V	49	Y	Australia	Australia	Australia	United States of America	United States of America	United States of America
2011	Sattler	Switzerland	I	16	Y	Switzerland	Switzerland	Switzerland	Switzerland
2011	Benke	Germany	I	14	Y	Germany	Germany	Germany	Germany
2011	Larsen	Denmark	V	6	Y	Denmark	Denmark	Denmark
2011	Peris-Felipo	Spain	I	2	Y	Spain	Spain
2011	Boughey	UK	V	34	Y	UK	UK	UK	UK
2011	Clough	Indonesia	B	120	N	Germany	Germany	Germany	Switzerland	Australia	Indonesia	Indonesia	Switzerland	France	Indonesia	Germany	Indonesia	Germany	Austria	Germany	Germany	Germany	Germany	Germany	Germany	Germany
2011	Naidoo	Namibia	V	24	N	United States of America	Namibia	Namibia	Namibia
2011	Alencar	Brazil	I	5	Y	Brazil	Brazil	Brazil	Brazil	Brazil	Brazil	Brazil
2011	Keil	UK; Netherlands	I	12	Y	Czech Republic	UK	Netherlands	Netherlands	UK
2011	Leal	Portugal	V	11	Y	Portugal	Portugal	Portugal	Portugal
2012	Marcos-Garcia	Costa Rica	I	1	Y	Spain	Spain	Costa Rica	UK
2012	Martin	Indonesia	V	2	Y	UK	UK
2012	Perez-Quintero	Spain	I	5	Y	Spain	Spain
2012	Verocai	Canada, United States of America	I	2	Y	Canada	Canada	United States of America	Canada	Canada	Canada	United States of America	Canada
2012	Pei	Japan	I	0	Y
2012	Devkota	Nepal	V	0	N	Japan	Japan	Japan	Japan
2012	Darilmaz	Turkey	I	2	Y	Turkey	Austria	Austria
2012	Cameron	UK	I	7	Y	UK	UK
2012	Reis	Brazil	V	15	Y	Spain	Spain	Brazil
2012	Ariza	Venezuela	V	0	Y	Venezuela	Venezuela	Venezuela	Venezuela
2012	Machar	Czech Republic	V	1	Y	Czech Republic	Czech Republic
2012	Rosa	Madagascar	V	14	Y	Portugal	Italy	Germany	Germany	Madagascar	Madagascar	Madagascar	Portugal	United States of America
2012	Ibrahim	Malaysia	V	3	Y	Malaysia	Malaysia	Malaysia	Malaysia	Malaysia	Malaysia	Malaysia	Malaysia	Malaysia
2012	Mellin	Australia	V	9	N	Australia	Canada	New Caledonia	Australia	Australia	Australia
2012	Chelenkova	Bulgaria	V	0	Y	Bulgaria	Bulgaria	Bulgaria	Bulgaria	Bulgaria	Bulgaria
2012	Curry	Canada	V	5	Y	Canada	China	Canada
2012	Lassauce	France	I	7	Y	France	France	France	France
2012	Witt	UK	V	28	N	UK	UK	UK	UK	UK	UK	UK	UK	UK	UK	UK	UK	UK	UK	UK	UK	UK	UK	UK
2012	Tiunova	Russia	I	1	Y	Russia
2012	Maradova	Czech Republic	I	1	Y	Czech Republic	Czech Republic	Czech Republic	Czech Republic
2012	Souza	Brazil	I	0	Y	Brazil
2012	Whitfield	Costa Rica	I	5	Y	United States of America	Canada	Canada	Canada	Canada	Canada
2012	Song	China	B	1	N	China
2012	Michailova	Poland	I	4	Y	Bulgaria	Poland	Poland	Poland
2012	Hedblom	Sweden	V	0	N	Denmark	Denmark	Finland	Norway	Norway	Sweden	Sweden	Iceland
2012	Gibson	Australia	V	2	N	Australia
2012	de Souza	Brazil	I	0	Y	Brazil
2012	Ziegler	Italy	I	0	Y	Germany
2012	Ahmadia	Indonesia	V	10	Y	United States of America	United States of America	UK
2012	Bekessy	Australia	B	15	N	Australia	Australia	Australia	Finland	Australia	Australia
2012	Brooks	UK	I	26	Y	UK	UK	UK	UK	UK	UK	UK	UK
2012	Ryu	South Korea	I	4	Y	South Korea	South Korea	South Korea	South Korea	South Korea	South Korea	South Korea	South Korea	South Korea	South Korea	South Korea	South Korea	South Korea	South Korea	South Korea	South Korea	South Korea	South Korea
2012	Eklof	Sweden	I	30	N	Sweden	Sweden	Sweden	Sweden	Sweden	Sweden
2012	Ligios	Italy	I	7	Y	Italy	Spain	Italy	Italy	Italy	Italy	Italy	Italy	Italy
2012	Blakely	New Zealand	I	1	N	New Zealand	Australia	Australia
2012	Broadbent	Costa Rica	V	14	N	United States of America	United States of America	United States of America	United States of America	United States of America	United States of America	United States of America	United States of America	United States of America	United States of America
2012	Barlow	Brazil	B	22	N	UK	UK	United States of America	United States of America	United States of America	UK	Brazil	United States of America	Brazil	United States of America
2012	Edwards	Malaysia	B	28	N	United States of America	UK	UK	United States of America	United States of America	Malaysia	United States of America
2012	Boyadzhiva-Doychinova	Bulgaria	V	0	Y	Bulgaria	Bulgaria	Bulgaria	Bulgaria	Bulgaria
2012	Zmudzki	Poland	I	9	Y	Poland	Poland
2013	Haessermann	Chile	I	0	N	Chile	Chile	Germany	Germany
2013	Guerrero-Casado	Spain	V	6	Y	Spain	Spain	Spain	Spain
2013	Li	China	I	3	Y	China	China	China	China	China	China
2013	Moura	Brazil	V	14	Y	Brazil	Brazil	Brazil	Brazil	Brazil	Brazil	UK	Brazil	UK
2013	Magalhaes	Brazil	V	5	Y	Brazil	Brazil
2013	Leduc	New Zealand	I	4	N	New Zealand	New Zealand	New Zealand	New Zealand	New Zealand
2013	Ke	China	I	0	Y	China
2013	Doi	Japan	V	0	N	Germany	Japan	Japan	Japan	Japan
2013	Canale	Brazil	V	0	Y	Brazil	UK	Brazil	Brazil	Brazil
2013	Macchi	Argentina	V	17	Y	Argentina	Argentina	Argentina	Argentina
2013	Khan	Pakistan	V	0	Y	Pakistan	UK	UK	UK
2013	Colgan	Australia	I	3	Y	Australia	Australia
2013	Kiviat	United States of America	B	11	N	United States of America
2013	Chang	Taiwan	I	0	Y	Taiwan	Taiwan	Australia	Taiwan	Taiwan
2013	Levy	United States of America	V	2	N	United States of America
2013	Zhou	China	I	43	Y	China	China	China	China	China	China	China	China	China	China
2013	Richards	Australia	I	5	Y	Australia
2013	Faulwetter	Greece	I	1	Y	Greece	Greece	Greece	Greece
2013	Bohmann	Denmark	V	3	N	Denmark	Denmark	Denmark
2013	Vilches	Argentina	I	0	Y	Argentina
2013	Wardhaugh	Australia	I	0	Y	Australia	Australia	Australia	Australia
2013	Chandra	India	I	0	Y	India
2013	Tawfik	Egypt	I	1	Y	Egypt	Egypt	Egypt	Egypt
2013	Negro	Italy	I	4	Y	Italy	Italy	Italy	Italy	Italy
2013	Vition	Moldova	I	0	Y	Moldova
2013	Bull	Australia	I	4	Y	Australia	UK	United States of America	Australia	Australia	Australia	Australia	Australia
2013	Linton	Ecuador	I	12	Y	United States of America	United States of America	United States of America	United States of America	United States of America	United States of America	United States of America	United States of America
2013	Brugiere	Chad	V	6	N	France	France
2013	Faleiro	Brazil	V	12	Y	Brazil	Brazil
2013	Mori	Japan	I	18	N	Japan	Japan	Japan	Japan	Japan
2013	Clavero	Spain	V	16	Y	Spain	Australia	Spain	Portugal
2013	Centurion	Argentina	I	0	N	Argentina	Argentina
2013	Fischer	Austria	I	8	Y	Austria	Austria
2013	Zhang	China	I	6	Y	China	China	China	China	China	China
2013	Hasan	Pakistan	V	5	Y	Pakistan	Pakistan
2013	Alfonsi	France	V	11	Y	France	France	France	France	France	France	France	France
2013	Selvan	India	V	5	Y	India	India	India	India	India
2013	Poulos	Australia	I	10	Y	Australia	Australia	Australia	Australia
2013	Lukoschek	Australia	V	16	Y	Australia	Australia	Australia	Australia	Australia
2014	Edwards	Malaysia	B	4	N	UK	UK	United States of America	United States of America	Malaysia	Malaysia	United States of America	UK
2014	Fattorini	Italy	I	2	Y	Portugal
2014	Feng Chun-lei	China	V	0	N	China
2014	Li	China	I	1	Y	China
2014	Cisneros	Peru	V	8	Y	United States of America	United States of America	United States of America	United States of America	United States of America	United States of America	United States of America
2014	Do	South Korea	I	0	Y	South Korea	South Korea	South Korea
2014	Nemesio	Peru	I	1	Y	Brazil	Brazil
2014	Zhang Yu-feng	China	I	0	Y	China	China	China
2014	Hua	China	I	1	Y	China	China	China	China
2014	Mananenti	Italy	B	1	N	Italy
2014	Bode	United States of America	I	0	Y	United States of America	United States of America
2014	Willette	Philippines	V	0	Y	United States of America	Philippines
2014	Aguiar	Spain; Portugal	I	0	Y	Portugal	Portugal	Portugal
2014	Feest	Netherlands	I	4	Y	UK	Netherlands	Netherlands
2014	Doti	Argentina	I	1	Y	Argentina	Argentina	Argentina
2014	Spica	Italy	I	1	Y	Italy	Italy	Italy
2014	Liu	Vietnam; China	I	3	Y	China	China	China	China	China
2014	Swan	Australia	V	4	Y	Australia	Australia	Australia	Australia	Australia
2014	Bharti	India	I	0	Y	India	Russia
2014	Litvinov	Russia	V	0	Y	Russia
2014	Simoes	Brazil	V	1	Y	Brazil	Australia	Austria	Colombia	Brazil	Brazil
2014	Carballo	Mexico	I	0	Y	Mexico	Mexico	Mexico
2014	McFarlane	Canada	V	0	Y	Canada	Canada	Canada	Canada
2014	Jahan	Bangladesh	V	0	Y	India
2014	Doorenweerd	Netherlands	I	0	Y	Netherlands	Netherlands	Netherlands	Netherlands	Netherlands
2014	Melo	Brazil	V	1	Y	Brazil	United States of America	United States of America	United States of America	Brazil
2014	Nghiem	Vietnam	V	3	N	New Zealand
2014	Durant	Togo; Mali; Niger; Benin; Algeria; Burkina Faso	V	8	N	UK	UK	UK	Spain	Singapore	Switzerland	Libya	Algeria	Algeria	Saudi Arabia	Saudi Arabia	Egypt	Egypt	Austria	Tunisia	UK	Mali	Niger	Italy	France	Morocco
2014	Barrett	United States of America	V	6	Y	United States of America	United States of America	United States of America
2014	Birrer	Switzerland	B	2	N	Switzerland	Switzerland	Switzerland	Switzerland	Switzerland	Switzerland	Switzerland
2014	Bustamante	Chile	V	3	Y	Chile	Chile	Australia
2014	D'Alessandro	Madagascar	I	1	Y	Italy	Italy	Italy
2014	Galassi	Italy	I	13	N	Italy	Italy	Italy	Italy	Italy	Italy	Italy
2014	Burgar	Australia	V	14	Y	Australia	Australia	Australia	Australia	Australia	Australia	Australia
2014	Puker	Brazil	I	3	Y	Brazil	Brazil	Brazil	Brazil	South Africa
2014	Sullivan	Canada	V	1	Y	Canada	Canada
2014	Scherber	Germany	I	9	Y	Germany	Germany	Germany	Germany	Germany
2014	Sharma	India	I	3	Y	India	India
2014	Demos	Kenya	V	22	Y	United States of America	United States of America	Kenya	United States of America
2014	Cobanoglu	Turkey	I	3	Y	Turkey	Turkey
2014	Fernandez	New Zealand	I	3	Y	United States of America	United States of America	United States of America
2014	Langhans	Italy	I	3	Y	Switzerland	Mexico
2014	Fragoso	Mexico	I	1	Y	Mexico
2014	Perissinotto	South Africa	I	10	Y	South Africa	South Africa	South Africa	South Africa
2015	Tytar	Ukraine	V	0	Y	Ukraine	Ukraine	Ukraine
2015	Komposch	Austria	I	0	Y	Austria	Austria	Austria	Austria	Austria	Austria	Austria
2015	Przeslawski	Australia	I	0	Y	Australia	Australia	Australia	Australia	Australia	Australia
2015	Senzaki	Japan	V	0	Y	Japan	Japan	Japan
2015	Alcantara-Salinas	Mexico	V	0	Y	Mexico	Mexico	Mexico
2015	Kumar	India	I	3	Y	India	India	India
2015	Srisuka	Thailand	I	1	Y	Thailand	Thailand	Japan	Japan	Thailand	Thailand	Thailand	Thailand
2015	Barratt	New Zealand	I	1	Y	New Zealand	New Zealand	New Zealand	New Zealand	New Zealand	New Zealand	New Zealand
2015	Ota	Brazil	V	0	Y	Brazil	Brazil	Brazil	Brazil
2015	Skorka	Poland	I	1	Y	Poland	Poland	Poland	Poland	Poland	UK
2015	Lewin	Poland	I	0	Y	Poland	Poland	Poland	Poland
2015	Griffiths	Australia	V	4	Y	Australia	Australia	Australia
2015	Pons	Spain	V	3	Y	Spain	Spain	Spain	Spain
2015	Van Teeffelen	Netherlands	V	1	Y	Netherlands	Netherlands	Netherlands	Netherlands	Netherlands	Netherlands
2015	Dey	India	V	0	Y	India	India	India
2015	Hermoso	Spain; Portugal	V	3	N	Australia	Portugal	Portugal	Portugal
2015	Baldock	UK	I	12	Y	UK	UK	UK	UK	UK	UK	UK	UK	UK	UK	UK	UK
2015	Surasinghe	United States of America	V	1	Y	United States of America	United States of America
2015	Guareschi	Spain	B	1	N	Spain	Spain	Italy	Spain	Spain	Spain	Spain
2015	Achurra	Spain	I	1	Y	Spain	Spain	Spain
2015	Bhinder	Pakistan	V	0	Y	Pakistan	Pakistan	Pakistan	Pakistan	Pakistan
2015	Shinosaki	Japan	V	0	Y
2015	Urban-Malinga	Poland	I	0	Y	Poland
2015	Akter	Bangladesh	V	0	Y	Bangladesh	Bangladesh
2015	Jelassi	Tunisia	I	1	Y	Tunisia	Tunisia	Austria	Germany	Tunisia
2015	Lees	Brazil	V	3	Y	Brazil	Brazil	Brazil	Brazil
2015	Dole-Olivier	France	I	2	N	France	Italy	Belgium	France	Belgium	France	France
2015	Schmid	United States of America	I	0	Y	United States of America	United States of America	United States of America	United States of America
2015	Clement	United States of America	V	0	Y	United States of America	United States of America	United States of America
2015	Morelli	Spain	I	0	Y	Spain	Spain	Spain	Spain
2015	Cordeiro	Tanzania	V	8	Y	United States of America	United States of America	Tanzania	United States of America	Tanzania	United States of America
2015	Albouy	France	V	3	Y	France	France	France	France	France	France	France
2015	Angel	Antarctica	I	2	Y	Spain	Spain
2015	Sutcliffe	Australia	V	7	N	Australia	Australia	Australia	Australia
2015	Fenoy	Spain	I	0	Y	Spain	Spain
2015	Little	South Africa	B	0	N	South Africa	South Africa	South Africa
2015	Griffiths	Brazil	I	7	Y	UK	UK	UK	Brazil	Brazil	UK
2015	Ernst	Canada	I	2	Y	Canada	Canada
2015	Turrini	Switzerland	I	13	N	Switzerland	Switzerland
2015	Bicknell	Guyana	V	12	N	UK	UK	UK
2015	Sanchez-Moreno	Spain	I	3	N	Spain	Spain	Spain	Spain	Spain	Spain	Spain
2015	Vale	Mauritania	V	6	N	Portugal	United States of America	Portugal
2015	Struebig	Indonesia	V	19	N	UK	Germany	Indonesia	Indonesia	UK	Germany	UK	Germany
2015	Belfrage	Sweden	B	1	N	Sweden	Sweden	Sweden
2015	Biaggini	Italy	B	0	Y	Italy	Italy	Italy	Italy
2015	Graf	France	I	3	Y	Austria	Austria	Croatia	Austria
2015	Sartori	Italy	I	1	Y	Italy	Italy	Italy	Italy	Italy
2015	Mouysset	France	V	6	N	France	France	France	France
